# Supplementary material for: Physiological and Transcriptomic Analyses Reveal the Mechanisms Underlying Methyl Jasmonate-Induced Mannitol Stress Resistance in Banana
Source: Plants (Basel). 2024 Mar 3;13(5):712. doi: 10.3390/plants13050712 (PMC10935223; doi:10.3390/plants13050712)
Supplement: Supplementary file 1 [file plants-13-00712-s001.zip]

Archive with 1 entries (1 files):
- plants-2724498-supplementary.pdf
